# Supplementary material for: Washington State landowner data on cropping decision factors and perceptions of bioenergy crops
Source: Data Brief. 2018 Mar 8;18:76–9. doi: 10.1016/j.dib.2018.02.077 (PMC5996139; doi:10.1016/j.dib.2018.02.077)
Supplement: Supplementary file 2 — Supplementary material [file mmc2.xlsx]

## Sheet: Landowner Survey
	Q1: Do you currently manage and/or lease out the farmland that you own?	Q2: If you do not play an active role in the decision making, please check the box	Q3: Which of the following categories best describe what was grown on your farmland within the last three years (NoNoYesYes-NoNoYes3)? Check all that apply.				Q4: Of the categories you selected in QPasture/hay, which one is the primary crop grown on your farmland in the last three years (Annual crops other than hay0Perennial cropsPerennial crops-Annual crops other than hay0Perennial cropsPasture/hay)?	Q5: How important are each of the following factors for you when making cropping decisions?							Q6: Of the factors listed in Q5m which one is the most important?	Q7: When did you last try a new crop on your farmland?	Q8: How important to you are each of the following advantages for growing perennial crops compared to annual crops?							Q9: In the last three years (0011-0013), have you grown any bioenergy crops, or a crop that can be harvested and used to make biofuels?	Q10: How interested are you in growing a bioenergy crop?	Q11: How likely are you to grow bioenergy crops within the next five years?	Q12: Would you be more likely to replace one of your current crops to grow a bioenergy crop or grow it on your fallow land instead?	Q13: How important are each of the following factors in your decision whether or not to grow a bioenergy crop?							Q14: How familiar are you with growing hybrid poplar trees as a bioenergy crop?	Q15: How willing are you to grow hybrid poplar trees as part of a perennial rotation of 2 to 3 years on your farmland?	Q16: Have you grown hybrid poplars before?	Q17: How many acres of your farmland are you willing to convert to hybrid poplars?	Q18: For each of the possible challenges to growing hybrid poplar as a perennial crop, please rate how much of a challenge each is for you?						Q19: Which other alternative bioenergy crops would you prefer to grow instead of hybrid poplar?
ID			Perennial crops	Annual crops other than hay	Pasture/Hay	Other		Profit	Risk	Tradition	Soil Preservation	Water Quality	Land conservation	Other			Economic return	Less input after establishment	Weed suppression	Soil preservation	Biodiversity friendly	Fewer chemical inputs	Other					Opportunity to make money	Interest in new crops	Interest in renewable energy	Reduced dependence on foreign oil	Easy to grow	Soil improvement	Other					Market or economic return/make money	Technical assistance and materials	Big financial investment	Converting back to other crops	Land availability	Other	Oil seeds, e.g. canola, camelina, soybean	Energy grasses, e.g. switchgrass, miscanthus, arundo	Other short-rotation woody crops, e.g. willow	Algae	Corn
10065	Manage and lease out farmland		No	Yes	No	No	Annual crops other than hay	Important	Important	Not important	Important	Important	Somewhat important	.	Profit	2012	Important	Important	Important	Important	Important	Important	.	No	.	.	More likely to use fallow land	Important	Somewhat important	Somewhat important	Important	Important	Important	.	Not familiar	Somewhat willing	No	20	A challenge	Major challenge	Major challenge	Not a challenge	Not a challenge	.	Yes	Yes	Yes	.	.
10579	Manage farmland		No	No	Yes	No	Pasture/hay	Somewhat important	Somewhat important	Not important	Important	Important	Somewhat important	.	Tradition	1980	Important	Important	Important	Important	Not important	Important	.	No	Not interested	Not likely	Not sure	Important	Somewhat important	Not important	Somewhat important	Important	Important	.	Not familiar	Somewhat willing	No	0	A challenge	A challenge	A challenge	Not a challenge	Minor challenge	.	Yes	No	Yes	No	No
11065	Manage and lease out farmland	Checked	No	No	Yes	Yes	Pasture/hay	Very important	Important	Important	Important	Important	Important	.	Profit	1994	Important	Important	Important	Important	Not important	Somewhat important	.	No	Not interested	Not likely	Not sure	Not important	Not important	Not important	Not important	Not important	Not important	.	Not familiar	Not willing	No	0	Major challenge	Major challenge	Major challenge	Major challenge	Major challenge	Major challenge	No	No	No	No	No
11372	Lease out farmland	Checked	No	No	No	Yes	Other	Very important	Very important	Not important	Very important	Very important	Very important	.	Profit	2013	Very important	Very important	Very important	Very important	Very important	Very important	.	No	Not interested	Not likely	Other	Very important	Not important	.	.	.	.	.	Not familiar	Not willing	.	.	.	.	.	.	.	.	.	.	.	.	.
11428	Lease out farmland		No	Yes	No	No	Annual crops other than hay	Very important	Important	Not important	Important	Somewhat important	Important	.	Profit	2013	Not important	Not important	Not important	Not important	Not important	Not important	.	No	Not interested	Not likely	.	Not important	Not important	Not important	Not important	Not important	Not important	Not important	Somewhat familiar	Not willing	No	0	Major challenge	Not a challenge	Not a challenge	Not a challenge	Not a challenge	Not a challenge	No	No	No	No	No
11620	Lease out farmland	Checked	Yes	Yes	No	No	Annual crops other than hay	.	.	.	0	.	.	.	.	.	.	.	.	.	.	.	.	.	.	.	.	.	.	.	.	.	.	.	.	.	.	.	.	.	.	.	.	.	.	.	.	.	.
12272	Manage farmland		No	No	Yes	No	Pasture/hay	Important	Important	Somewhat important	Somewhat important	Very important	Important	.	Water quality	2012	Important	Important	Important	Important	Important	Very important	.	No	Somewhat interested	Somewhat likely	Not sure	Important	Somewhat important	Somewhat important	Very important	Somewhat important	Somewhat important	.	Somewhat familiar	Somewhat willing	No	.	A challenge	A challenge	A challenge	A challenge	A challenge	.	.	.	.	.	.
12413	Lease out farmland	Checked	Yes	No	No	No	Perennial crops	Very important	Important	Important	Important	Somewhat important	Important	.	Profit	.	Very important	Somewhat important	Somewhat important	Very important	Not important	Somewhat important	.	No	Somewhat interested	Not likely	Not sure	Very important	Somewhat important	Somewhat important	Somewhat important	Somewhat important	Important	.	Somewhat familiar	Somewhat willing	No	0	Major challenge	A challenge	Major challenge	A challenge	Minor challenge	.	.	.	.	.	.
12492	Other		No	No	No	Yes	Other	Somewhat important	Not important	.	Very important	Very important	Very important	.	Land conservation	.	.	.	.	.	.	.	.	No	Not interested	Not likely	Not sure	.	.	.	.	.	.	.	Not familiar	Somewhat willing	No	0	.	.	.	.	.	.	.	.	.	.	.
12966	Other	Checked	No	No	Yes	No	Pasture/hay	Important	Not important	Important	Important	Very important	Important	.	Soil preservation	.	Important	Important	Very important	Important	Important	Very important	.	No	Not interested	Not likely	Other	.	.	.	.	.	.	.	Not familiar	Not willing	No	0	.	.	.	.	.	.	.	.	.	.	.
13473	Manage farmland		No	No	Yes	Yes	Other	Very important	Important	Somewhat important	Important	Important	Important	.	Profit	.	.	.	.	.	.	.	Very important	No	Not interested	Not likely	.	Not important	Not important	Not important	Not important	Not important	Not important	Not important	Somewhat familiar	Not willing	No	0	Not a challenge	Not a challenge	Not a challenge	Not a challenge	Not a challenge	Not a challenge	No	No	No	No	No
13693	Lease out farmland		Yes	No	No	No	Perennial crops	Very important	Somewhat important	.	Important	Somewhat important	Important	.	Profit	.	Very important	Important	Important	Very important	Somewhat important	Important	.	No	Not interested	Not likely	Other	Not important	Not important	Not important	Very important	.	Very important	.	Somewhat familiar	Not willing	No	0	.	.	.	.	.	.	.	.	.	.	.
13800	Manage farmland	Checked	No	No	Yes	No	Pasture/hay	Not important	Not important	Not important	Important	Important	Important	.	Land conservation	.	Not important	Important	Somewhat important	Important	Important	Very important	.	.	Somewhat interested	Somewhat likely	Not sure	Not important	Not important	Important	Very important	Important	Important	.	Familiar	Not willing	No	0	A challenge	A challenge	A challenge	A challenge	Minor challenge	.	No	Yes	No	No	No
13991	Manage farmland		Yes	Yes	No	No	Annual crops other than hay	Very important	Very important	.	Important	Important	Important	.	.	2010	Important	Important	Important	Important	Somewhat important	Important	.	No	Interested	Somewhat likely	Not sure	Very important	Very important	Important	Very important	Important	Important	.	Very familiar	Not willing	No	.	Major challenge	A challenge	Major challenge	Major challenge	A challenge	.	Yes	Yes	.	.	.
14268	Lease out farmland	Checked	No	Yes	No	No	Annual crops other than hay	Not important	Not important	Not important	Somewhat important	Important	Very important	.	Land conservation	.	Not important	Not important	Not important	Not important	Not important	Not important	.	No	Not interested	Not likely	Not sure	Not important	Not important	Not important	Not important	Not important	Not important	.	Not familiar	Not willing	No	.	Not a challenge	Not a challenge	Not a challenge	Not a challenge	.	.	Yes	No	No	No	No
14502	Manage farmland		Yes	Yes	No	No	Annual crops other than hay	Very important	Very important	Not important	Important	Important	Important	.	.	.	Very important	.	Very important	Important	Somewhat important	Important	.	No	Interested	Somewhat likely	Not sure	Very important	Important	Somewhat important	Somewhat important	Very important	Important	.	Not familiar	Willing	No	50	Major challenge	A challenge	A challenge	Major challenge	Minor challenge	.	.	Yes	.	Yes	.
15295	Manage farmland		No	No	Yes	No	Pasture/hay	Somewhat important	Important	Not important	Somewhat important	Important	Somewhat important	Very important	Other	2005	Very important	Very important	Very important	Very important	Important	Very important	.	No	Not interested	Not likely	Not sure	.	.	.	.	.	.	.	Not familiar	Not willing	No	0	Major challenge	Major challenge	Major challenge	Major challenge	Minor challenge	Major challenge	No	No	No	No	No
15422	Manage farmland		No	No	Yes	No	Pasture/hay	Important	Important	Important	Important	Important	Important	.	Soil preservation	.	Important	Somewhat important	Important	Important	Somewhat important	Important	.	No	Not interested	Not likely	Not sure	.	.	.	.	.	.	.	Not familiar	Not willing	No	0	.	.	.	.	.	.	.	.	.	.	.
15610	Manage farmland		Yes	Yes	Yes	No	Pasture/hay	Very important	Important	Somewhat important	Important	Somewhat important	Important	.	Profit	2013	Important	Very important	Important	Important	Somewhat important	Not important	Very important	Yes	Somewhat interested	Not likely	More likely to replace a current crop and use fallow land	Very important	Not important	Not important	Not important	Important	Important	.	Somewhat familiar	Not willing	No	0	Not a challenge	Not a challenge	Not a challenge	Not a challenge	Not a challenge	Major challenge	No	Yes	No	Yes	No
15698	Manage and lease out farmland		No	Yes	No	No	Annual crops other than hay	Very important	Important	Somewhat important	Important	Not important	Important	.	Soil preservation	2013	Very important	Somewhat important	Somewhat important	Important	Not important	Not important	.	No	Somewhat interested	Not likely	Not sure	Very important	Not important	Not important	Not important	Somewhat important	Important	.	Not familiar	Not willing	No	0	Major challenge	Minor challenge	Minor challenge	Major challenge	Minor challenge	.	Yes	Yes	No	No	Yes
16527	Manage and lease out farmland		No	Yes	No	No	Annual crops other than hay	Very important	Important	Not important	Important	Somewhat important	Somewhat important	.	Profit	1996	Very important	Important	Somewhat important	Somewhat important	Somewhat important	Somewhat important	.	No	Somewhat interested	Somewhat likely	Not sure	Very important	Important	Important	Important	Important	Important	.	Not familiar	Somewhat willing	No	25	A challenge	A challenge	A challenge	A challenge	Minor challenge	.	No	Yes	Yes	No	No
16542	Lease out farmland		No	No	No	No	.	.	.	.	0	.	.	.	.	.	.	.	.	.	.	.	.	.	.	.	Other	.	.	.	.	.	.	.	Not familiar	.	No	.	.	.	.	.	.	.	.	.	.	.	.
16910	Manage farmland		No	No	No	No	.	Not important	Not important	Somewhat important	Important	Important	Important	.	Land conservation	.	Somewhat important	Not important	Important	Important	Not important	Somewhat important	.	No	Interested	Somewhat likely	More likely to use fallow land	Important	Somewhat important	Important	Important	Important	Somewhat important	.	Somewhat familiar	Somewhat willing	No	20	Minor challenge	A challenge	Minor challenge	Not a challenge	Minor challenge	.	No	No	Yes	No	No
17269	Manage and lease out farmland	Checked	Yes	Yes	No	Yes	Other	.	.	.	Very important	.	.	.	.	.	.	.	.	.	.	.	.	No	Not interested	Not likely	Other	.	.	.	.	.	Very important	.	Somewhat familiar	Not willing	No	0	.	.	.	.	.	.	.	.	.	.	.
17994	Lease out farmland	Checked	No	Yes	Yes	No	Annual crops other than hay	Not important	Somewhat important	Not important	Somewhat important	Somewhat important	Somewhat important	.	Soil preservation	.	Not important	Not important	Somewhat important	Important	Somewhat important	Important	.	No	Not interested	Not likely	Not sure	Somewhat important	Somewhat important	Important	Important	Important	Somewhat important	.	Somewhat familiar	Not willing	No	0	A challenge	A challenge	A challenge	A challenge	Not a challenge	.	.	.	.	.	.
18498	Manage and lease out farmland		No	Yes	No	No	Annual crops other than hay	Not important	Somewhat important	Important	Very important	Important	Very important	.	Land conservation	2012	Not important	Somewhat important	Important	Important	Not important	Important	.	No	Not interested	Not likely	Other	Not important	Not important	Not important	Not important	Not important	Not important	.	Not familiar	Not willing	No	0	Not a challenge	Not a challenge	Not a challenge	Major challenge	Major challenge	.	No	No	No	No	.
20539	Manage and lease out farmland		Yes	No	Yes	No	Pasture/hay	Not important	Somewhat important	Not important	Very important	Important	Important	.	Soil preservation	2012	Not important	Important	Very important	Very important	Not important	Not important	.	No	Somewhat interested	Not likely	More likely to replace current crop	Somewhat important	Somewhat important	Important	Important	Very important	Very important	.	Somewhat familiar	Not willing	No	0	Major challenge	Not a challenge	Major challenge	Major challenge	Not a challenge	Major challenge	Yes	Yes	No	No	No
22075	Lease out farmland	Checked	No	No	No	Yes	Other	Somewhat important	Somewhat important	Somewhat important	Somewhat important	Somewhat important	Somewhat important	.	.	2013	Important	Important	Important	Important	Important	Important	.	No	Not interested	Not likely	.	.	.	.	.	.	.	.	Somewhat familiar	.	No	.	.	.	.	.	.	.	Yes	.	.	.	.
22584	Manage farmland		No	No	No	Yes	Other	Very important	Very important	Somewhat important	Very important	Very important	Very important	.	Profit	1995	Very important	Important	Important	Very important	Important	Very important	.	No	Not interested	Not likely	Not sure	Very important	Very important	Important	Important	Very important	Very important	.	Familiar	Not willing	Yes	0	Major challenge	Major challenge	A challenge	Major challenge	Major challenge	.	No	No	No	No	No
22862	Manage farmland		No	Yes	No	No	Annual crops other than hay	Very important	Very important	Important	Very important	Very important	Very important	Very important	Profit	2008	Very important	Very important	Very important	Very important	Very important	Very important	.	No	Interested	Not likely	Not sure	Very important	Not important	Very important	Very important	Very important	Very important	.	Somewhat familiar	Somewhat willing	No	40	Major challenge	Major challenge	A challenge	A challenge	Not a challenge	.	Yes	No	Yes	No	No
23217	Manage and lease out farmland		No	Yes	No	No	Annual crops other than hay	Very important	Very important	Not important	Important	Important	Important	.	Profit	2014	Very important	Somewhat important	Very important	Very important	Important	Somewhat important	.	.	Somewhat interested	Not likely	More likely to replace current crop	Very important	Somewhat important	Not important	Not important	Important	Important	.	Not familiar	Somewhat willing	No	100	Major challenge	A challenge	A challenge	A challenge	A challenge	.	Yes	No	Yes	.	Yes
23396	.		No	Yes	No	Yes	Annual crops other than hay	Very important	Important	Somewhat important	Very important	Very important	Very important	.	Profit	2003	Important	Important	Somewhat important	Important	Important	Important	.	No	Somewhat interested	Somewhat likely	Not sure	Very important	Somewhat important	Important	Important	Important	Very important	.	Somewhat familiar	Somewhat willing	Yes	.	Major challenge	A challenge	Major challenge	Major challenge	A challenge	.	Yes	Yes	.	.	.
23646	Lease out farmland	Checked	No	No	Yes	No	Pasture/hay	Very important	Somewhat important	Very important	Important	Important	Important	.	Tradition	.	Important	Somewhat important	Important	Important	Somewhat important	Important	.	No	Not interested	Not likely	Not sure	Very important	Important	Important	Important	Important	Important	.	Not familiar	Not willing	No	0	A challenge	A challenge	Major challenge	A challenge	Major challenge	.	No	No	No	No	No
24237	Manage and lease out farmland		No	Yes	No	No	Annual crops other than hay	Very important	Very important	Not important	Important	Important	Important	.	Profit	2014	Very important	Important	Important	Important	Important	Important	.	Yes	Very interested	Very likely	More likely to replace current crop	Very important	Very important	Important	Important	Important	Important	.	Not familiar	Not willing	No	0	.	.	.	.	.	.	Yes	.	.	.	.
24340	Manage farmland	Checked	No	Yes	No	No	Annual crops other than hay	Very important	Very important	Not important	Somewhat important	Not important	Not important	Very important	Other	2003	Very important	Important	Important	Important	Not important	Somewhat important	.	.	Not interested	Not likely	Other	.	.	.	.	.	.	.	Not familiar	.	Yes	.	.	Major challenge	.	Major challenge	Not a challenge	.	Yes	.	.	No	.
24355	Lease out farmland	Checked	No	Yes	No	No	Annual crops other than hay	.	.	.	0	.	.	.	.	2013	.	.	.	.	.	.	.	No	.	.	.	.	.	.	.	.	.	.	Not familiar	.	.	.	.	.	.	.	.	.	.	.	.	.	.
24644	Manage and lease out farmland	Checked	No	Yes	Yes	No	.	.	.	.	0	.	.	.	.	.	Important	Important	.	Somewhat important	Not important	Important	.	No	Not interested	Somewhat likely	Not sure	Important	Not important	Not important	Not important	Important	Important	.	Somewhat familiar	Not willing	No	0	.	.	.	.	.	.	.	.	.	.	.
24656	Lease out farmland	Checked	No	No	Yes	No	Pasture/hay	Important	Important	Somewhat important	Important	Important	Important	.	Risk	2001	Very important	Important	Very important	Important	Important	Important	.	No	Not interested	Not likely	Not sure	Important	Important	Important	Important	Important	Important	.	Not familiar	Not willing	No	0	.	.	.	.	.	.	Yes	.	No	No	No
25216	Manage farmland		No	Yes	Yes	Yes	Pasture/hay	Very important	Very important	Somewhat important	Very important	Very important	Very important	.	Profit	2007	Very important	Somewhat important	.	Somewhat important	Important	Somewhat important	.	No	Very interested	Somewhat likely	More likely to replace current crop	Very important	Important	Important	Important	Important	Important	.	Familiar	Willing	No	30	A challenge	Minor challenge	.	Major challenge	A challenge	.	Yes	No	Yes	No	No
25883	Manage farmland	Checked	No	No	No	Yes	Other	Very important	Very important	Important	Very important	Very important	Very important	.	Soil preservation	.	.	.	.	.	.	.	.	No	Not interested	Not likely	Not sure	Very important	Very important	Very important	Very important	Very important	Very important	.	Not familiar	Somewhat willing	No	0	.	.	.	.	.	.	Yes	.	.	.	.
25937	Lease out farmland	Checked	No	Yes	No	Yes	Other	Very important	Important	Not important	Very important	Important	Very important	.	Profit	.	Very important	Somewhat important	Somewhat important	Very important	Not important	Important	.	No	Interested	Somewhat likely	More likely to replace current crop	Very important	Somewhat important	Not important	Somewhat important	Somewhat important	Very important	.	Not familiar	Not willing	No	0	Major challenge	A challenge	Major challenge	Major challenge	Major challenge	.	Yes	No	No	No	Yes
26025	Manage farmland		No	No	Yes	No	Pasture/hay	Very important	Important	Somewhat important	Important	Important	Important	.	Profit	1970	Very important	Important	Important	Important	Not important	Important	.	No	Not interested	Not likely	Other	.	.	.	.	.	.	.	Not familiar	Not willing	No	0	.	.	.	.	.	.	.	.	.	.	.
26609	Manage farmland		No	No	Yes	Yes	Pasture/hay	Important	Very important	Not important	Very important	Very important	Very important	.	Land conservation	2011	Important	Very important	Very important	Very important	Very important	Very important	.	No	Not interested	Not likely	More likely to use fallow land	Very important	Very important	Very important	Very important	Very important	Very important	.	Not familiar	Somewhat willing	No	20	Major challenge	A challenge	A challenge	A challenge	Minor challenge	.	No	Yes	Yes	Yes	No
27063	Manage farmland		No	Yes	No	No	Annual crops other than hay	Very important	Important	Important	Very important	Important	Very important	.	Profit	.	Important	Important	Somewhat important	Important	Not important	Important	.	No	Not interested	Not likely	More likely to replace current crop	Very important	Important	Somewhat important	Somewhat important	Important	Important	.	Not familiar	Not willing	No	0	Major challenge	Minor challenge	Minor challenge	A challenge	A challenge	.	Yes	No	No	No	No
27095	Manage and lease out farmland		No	Yes	No	No	Annual crops other than hay	Important	Somewhat important	Important	Important	Not important	Important	.	Profit	.	Very important	Somewhat important	Somewhat important	Somewhat important	Somewhat important	Important	.	No	Somewhat interested	Not likely	More likely to use fallow land	Very important	Somewhat important	Somewhat important	Somewhat important	Important	Important	.	Not familiar	Not willing	No	0	A challenge	A challenge	Major challenge	Major challenge	A challenge	.	Yes	Yes	No	No	No
27523	Other		No	Yes	No	No	Annual crops other than hay	Important	Not important	Somewhat important	Very important	Very important	Very important	.	Soil preservation	.	Somewhat important	Important	Important	Very important	Very important	Very important	.	No	Interested	Not likely	More likely to use fallow land	Important	Important	Very important	Very important	Very important	Very important	.	Not familiar	Somewhat willing	No	20	A challenge	A challenge	A challenge	Major challenge	A challenge	.	Yes	Yes	No	No	No
28753	Manage farmland		Yes	No	No	No	Perennial crops	Very important	Somewhat important	Somewhat important	Important	Very important	Important	.	Profit	.	Very important	Not important	Somewhat important	Very important	Important	Somewhat important	.	No	Interested	Not likely	More likely to use fallow land	Very important	Somewhat important	Somewhat important	Somewhat important	Not important	Important	.	Not familiar	Somewhat willing	No	.	Major challenge	Minor challenge	A challenge	Major challenge	A challenge	.	Yes	Yes	No	No	No
28880	Lease out farmland	Checked	Yes	Yes	No	No	.	Important	.	Not important	Very important	Important	Very important	.	.	2012	.	.	.	.	.	.	.	.	Not interested	Not likely	Other	Important	Somewhat important	Important	Important	Important	Very important	.	Somewhat familiar	Not willing	No	0	Major challenge	Major challenge	Major challenge	Major challenge	Major challenge	.	No	No	No	No	No
30033	Manage farmland		No	Yes	Yes	No	Annual crops other than hay	Very important	Very important	Somewhat important	Very important	Very important	Very important	.	Profit	2010	Important	Important	Important	Very important	Somewhat important	Somewhat important	.	No	Interested	Somewhat likely	More likely to replace current crop	Very important	Important	Important	Important	Important	Important	.	Not familiar	Not willing	No	0	A challenge	A challenge	Major challenge	Major challenge	Major challenge	.	Yes	No	No	No	No
30280	Lease out farmland	Checked	No	No	No	No	.	.	.	.	0	.	.	.	.	.	.	.	.	.	.	.	.	.	.	.	.	.	.	.	.	.	.	.	.	.	.	.	.	.	.	.	.	.	.	.	.	.	.
30329	Lease out farmland	Checked	No	Yes	Yes	No	Annual crops other than hay	Very important	Important	Important	Very important	Very important	Very important	.	Land conservation	2013	Important	Important	Very important	Very important	Important	Important	.	No	Somewhat interested	Somewhat likely	Not sure	Very important	Important	Important	Very important	Very important	Very important	.	Not familiar	Not willing	No	0	.	.	.	.	.	.	Yes	Yes	No	No	No
30449	Manage farmland		No	No	No	Yes	Other	Not important	Not important	Not important	Not important	Somewhat important	Somewhat important	.	.	.	Not important	Not important	Not important	Somewhat important	Not important	Not important	.	No	Not interested	Not likely	Other	Not important	Not important	Not important	Somewhat important	Not important	Not important	.	Not familiar	Not willing	No	0	Major challenge	Major challenge	Major challenge	Major challenge	Major challenge	.	No	No	No	No	No
30924	Lease out farmland		No	Yes	Yes	No	Annual crops other than hay	Important	Important	Somewhat important	Very important	Important	.	Very important	Profit	2013	Important	Important	Important	Important	Important	Important	.	No	Interested	Somewhat likely	Not sure	Very important	Very important	Very important	Very important	Very important	Very important	.	Familiar	Somewhat willing	No	100	Major challenge	Major challenge	Major challenge	Major challenge	Major challenge	.	.	.	.	.	.
31462	Lease out farmland		No	Yes	No	No	Annual crops other than hay	Very important	Important	Somewhat important	Very important	Very important	Very important	.	Soil preservation	2012	.	.	.	.	.	.	.	No	Somewhat interested	Somewhat likely	Not sure	Very important	Somewhat important	Not important	Somewhat important	Very important	Very important	.	Not familiar	Not willing	No	0	Major challenge	Minor challenge	Major challenge	Major challenge	Major challenge	.	Yes	No	No	No	No
31528	Lease out farmland	Checked	No	Yes	No	No	Annual crops other than hay	Somewhat important	Important	Important	Very important	Very important	Very important	.	Land conservation	2014	Very important	Very important	Very important	Very important	Somewhat important	Very important	.	No	Not interested	Not likely	More likely to replace current crop	Important	Important	Important	Important	Important	Important	.	Somewhat familiar	Not willing	No	0	Major challenge	Major challenge	Major challenge	Major challenge	.	.	Yes	No	No	No	Yes
32480	Lease out farmland	Checked	No	Yes	No	No	Annual crops other than hay	Very important	Important	Important	Very important	Not important	Very important	.	Profit	2013	Very important	Important	Very important	Very important	Important	Very important	.	No	Not interested	Not likely	Not sure	.	.	.	.	.	.	.	Not familiar	Not willing	No	0	.	.	.	.	.	.	No	No	No	No	No
32708	Lease out farmland		No	Yes	No	No	Annual crops other than hay	Important	Important	Somewhat important	Very important	.	Very important	.	Soil preservation	2013	.	.	.	.	.	.	.	No	Somewhat interested	Not likely	Not sure	.	.	.	.	.	.	.	.	.	No	.	.	.	.	.	.	.	.	.	.	.	No
33564	Lease out farmland	Checked	No	No	No	No	.	.	.	.	0	.	.	.	.	.	.	.	.	.	.	.	.	.	.	.	.	.	.	.	.	.	.	.	.	.	.	.	.	.	.	.	.	.	.	.	.	.	.
33918	Lease out farmland	Checked	No	Yes	No	No	Annual crops other than hay	Very important	Very important	Not important	Important	Important	Important	.	Profit	2013	Very important	Not important	Important	Important	Not important	Not important	.	No	Not interested	Not likely	Other	Very important	Not important	Not important	Not important	Not important	Not important	.	Not familiar	Not willing	No	0	.	.	.	.	.	.	.	.	.	.	.
33934	Manage farmland		No	Yes	Yes	No	Annual crops other than hay	Important	Important	Not important	Important	Important	Important	.	Profit	1996	Important	Somewhat important	Important	Important	.	Important	.	No	Somewhat interested	Not likely	Not sure	Important	Somewhat important	Somewhat important	Somewhat important	Somewhat important	Somewhat important	.	Not familiar	Not willing	No	0	Major challenge	Major challenge	Major challenge	Major challenge	Major challenge	.	Yes	No	No	No	Yes
34225	Manage farmland		No	Yes	Yes	Yes	Annual crops other than hay	Very important	Important	Somewhat important	Very important	Important	Very important	.	Profit	2013	Very important	Important	Very important	Very important	Somewhat important	Important	.	No	Somewhat interested	Somewhat likely	More likely to replace a current crop and use fallow land	Very important	Important	Somewhat important	Somewhat important	Important	Very important	.	Not familiar	Willing	No	50	A challenge	A challenge	Not a challenge	Major challenge	Minor challenge	.	Yes	Yes	Yes	No	Yes
34694	Manage farmland		No	No	Yes	No	Pasture/hay	Not important	Not important	Important	Very important	Very important	Very important	.	Land conservation	.	Not important	Very important	Very important	Very important	Very important	Very important	.	No	Not interested	Not likely	Not sure	Not important	Not important	Not important	Not important	Not important	Not important	.	Not familiar	Not willing	No	0	Not a challenge	Not a challenge	Not a challenge	Not a challenge	Not a challenge	.	No	No	No	No	No
34948	Manage farmland		No	Yes	No	No	Annual crops other than hay	Very important	Important	Somewhat important	Important	Important	Important	.	Profit	2013	Very important	.	.	.	.	.	.	No	Not interested	Not likely	Not sure	Important	Important	.	.	.	.	.	Not familiar	.	No	.	.	.	.	.	.	.	Yes	.	.	.	.
35340	Other		No	No	No	Yes	Other	.	.	.	0	.	.	.	.	.	.	.	.	.	.	.	.	No	Not interested	.	.	.	.	.	.	.	.	.	Not familiar	.	.	0	.	.	.	.	.	.	.	.	.	.	.
35984	Manage farmland		Yes	No	No	No	Perennial crops	Very important	Important	Somewhat important	Very important	Very important	Very important	.	Profit	2014	Very important	Important	Important	Very important	Somewhat important	Important	.	Yes	Very interested	Very likely	More likely to replace a current crop and use fallow land	Very important	Important	Somewhat important	Somewhat important	Important	Very important	.	Not familiar	Not willing	No	0	Major challenge	A challenge	Major challenge	Major challenge	Minor challenge	.	Yes	No	No	No	Yes
36284	Lease out farmland		No	Yes	Yes	No	Annual crops other than hay	Very important	Very important	.	Very important	Very important	Very important	.	Risk	.	Very important	.	Very important	.	.	.	.	No	Not interested	Not likely	Not sure	Very important	.	.	.	Very important	Very important	.	Somewhat familiar	Not willing	Yes	0	.	.	.	.	.	.	No	No	No	No	No
36701	Manage farmland		No	Yes	No	No	Annual crops other than hay	Very important	Important	Very important	Very important	Very important	Very important	.	Land conservation	2001	Very important	Somewhat important	Somewhat important	Important	Important	Somewhat important	.	No	Somewhat interested	Not likely	More likely to use fallow land	Important	Important	Important	Somewhat important	Important	Important	.	Not familiar	Not willing	No	0	A challenge	A challenge	Major challenge	Major challenge	A challenge	.	Yes	No	No	Yes	No
37206	Manage farmland		Yes	Yes	Yes	No	Annual crops other than hay	Very important	Important	Somewhat important	Very important	Important	Very important	.	Land conservation	2011	Important	Important	Important	.	.	Very important	.	Yes	Very interested	Very likely	More likely to replace current crop	Very important	Somewhat important	Not important	Somewhat important	Very important	Very important	.	Familiar	Willing	No	40	A challenge	Minor challenge	Minor challenge	A challenge	Minor challenge	.	Yes	Yes	Yes	No	Yes
37509	Manage farmland	Checked	No	No	No	No	Other	Important	Important	Important	Important	Important	Important	.	Tradition	1994	Important	Important	Important	Important	Important	Important	.	No	Somewhat interested	Not likely	More likely to replace current crop	Very important	Somewhat important	Somewhat important	Not important	Very important	Important	.	Somewhat familiar	Not willing	No	0	A challenge	A challenge	Major challenge	A challenge	A challenge	.	Yes	No	No	No	No
37662	Lease out farmland	Checked	No	Yes	Yes	No	Pasture/hay	Important	Somewhat important	Not important	Very important	Important	Somewhat important	.	Soil preservation	2014	Important	Somewhat important	Important	.	.	Somewhat important	.	No	Somewhat interested	Somewhat likely	Not sure	Important	Somewhat important	Not important	Somewhat important	Important	Very important	.	Somewhat familiar	Not willing	No	0	Major challenge	Minor challenge	Minor challenge	A challenge	Minor challenge	.	No	Yes	No	No	No
38574	Manage farmland		No	Yes	Yes	No	Annual crops other than hay	Very important	Very important	Not important	Very important	Very important	Very important	.	Profit	2012	Very important	Very important	Very important	Very important	Very important	Important	.	.	Interested	Likely	More likely to replace a current crop and use fallow land	Very important	Somewhat important	Not important	Not important	Very important	Somewhat important	.	Not familiar	Somewhat willing	No	5	Major challenge	Minor challenge	A challenge	Major challenge	Major challenge	.	Yes	Yes	Yes	Yes	Yes
38824	Manage farmland		No	Yes	No	No	Annual crops other than hay	Important	Somewhat important	Not important	Very important	Important	Very important	.	Soil preservation	2013	Somewhat important	Very important	Very important	Very important	Important	Important	.	Yes	Interested	Very likely	More likely to replace current crop	Somewhat important	Somewhat important	Important	Important	Important	Very important	.	Not familiar	Somewhat willing	No	0	Minor challenge	Minor challenge	.	.	.	.	Yes	No	No	No	Yes
11236	Lease out farmland		No	Yes	No	No	Annual crops other than hay	Very important	Important	Not important	Very important	Somewhat important	Important	.	Soil preservation	2012	Very important	Important	Very important	Very important	Important	Important	.	No	Interested	Not likely	More likely to replace current crop	Very important	Important	Somewhat important	Not important	Important	Very important	.	Not familiar	Not willing	No	.	Major challenge	Major challenge	A challenge	A challenge	Minor challenge	.	.	.	.	.	.
13025	Lease out farmland	Checked	No	No	No	No	.	.	.	.	0	.	.	.	.	.	.	.	.	.	.	.	.	.	.	Not likely	.	.	.	.	.	.	.	.	.	.	.	.	.	.	.	.	.	.	.	.	.	.	.
13471	Lease out farmland	Checked	No	Yes	No	No	Annual crops other than hay	Important	Somewhat important	Important	Very important	Very important	Very important	.	Soil preservation	.	.	.	.	.	.	.	.	.	.	.	.	.	.	.	Very important	.	.	.	Not familiar	Not willing	No	.	.	.	.	.	.	.	Yes	.	.	.	.
14083	Lease out farmland		No	Yes	No	No	Annual crops other than hay	.	.	.	0	.	.	.	.	.	.	.	.	.	.	.	.	.	.	.	.	.	.	.	.	.	.	.	Not familiar	.	No	.	.	.	.	.	.	.	.	.	.	.	.
19112	Do not own farmland		No	No	No	No	.	.	.	.	0	.	.	.	.	.	.	.	.	.	.	.	.	.	.	.	.	.	.	.	.	.	.	.	.	.	.	.	.	.	.	.	.	.	.	.	.	.	.
19517	.	Checked	No	No	No	No	.	.	.	.	0	.	.	.	.	.	.	.	.	.	.	.	.	.	.	.	.	.	.	.	.	.	.	.	.	.	.	.	.	.	.	.	.	.	.	.	.	.	.
14316	Do not own farmland		No	No	No	No	.	.	.	.	0	.	.	.	.	.	.	.	.	.	.	.	.	.	.	.	.	.	.	.	.	.	.	.	.	.	.	.	.	.	.	.	.	.	.	.	.	.	.
10719	Lease out farmland	Checked	No	Yes	No	No	Annual crops other than hay	.	.	.	0	.	.	.	.	.	.	.	.	.	.	.	.	.	.	.	.	.	.	.	.	.	.	.	.	.	.	.	.	.	.	.	.	.	.	.	.	.	.
15995	Manage farmland		No	Yes	No	No	Annual crops other than hay	Very important	Very important	.	Very important	Very important	Very important	.	Risk	2004	Very important	Very important	Very important	Very important	Important	Very important	.	No	Somewhat interested	Not likely	Not sure	Very important	Important	Important	Important	Important	Very important	.	Somewhat familiar	Somewhat willing	No	.	Major challenge	Major challenge	Major challenge	Major challenge	Minor challenge	.	No	No	No	No	No
13978	Lease out farmland	Checked	No	Yes	No	No	Annual crops other than hay	Very important	Very important	Very important	Very important	Very important	Very important	.	Profit	.	Very important	Important	Very important	Very important	Very important	Somewhat important	Important	No	Not interested	Not likely	More likely to replace current crop	.	Very important	Not important	Somewhat important	Very important	Very important	.	Somewhat familiar	Not willing	No	.	.	.	.	Major challenge	.	.	Yes	No	No	No	No
16873	Manage farmland		No	Yes	No	No	Annual crops other than hay	Very important	Very important	.	Important	Important	Important	.	Profit	2012	Very important	Important	Important	Important	Not important	Somewhat important	.	No	Somewhat interested	Not likely	Other	.	.	.	.	.	.	.	Not familiar	Somewhat willing	No	.	Major challenge	Major challenge	.	Major challenge	Major challenge	.	.	.	.	.	.
13908	Lease out farmland	Checked	No	Yes	No	No	Annual crops other than hay	.	.	.	0	.	.	.	.	.	.	.	.	.	.	.	.	.	.	.	.	.	.	.	.	.	.	.	.	.	.	.	.	.	.	.	.	.	.	.	.	.	.
19055	Do not own farmland	Checked	No	Yes	Yes	No	Annual crops other than hay	.	.	.	0	.	.	.	.	.	.	.	.	.	.	.	.	No	Somewhat interested	Somewhat likely	Not sure	.	.	.	.	.	.	.	Not familiar	Somewhat willing	No	.	.	.	.	.	.	.	.	.	.	.	.
15262	Manage farmland		No	Yes	No	No	Annual crops other than hay	Very important	Very important	Not important	Very important	Very important	Very important	.	Profit	2013	Very important	Very important	Very important	Very important	Somewhat important	Very important	.	Yes	Somewhat interested	Not likely	Not sure	Very important	Important	Important	Very important	Very important	Very important	.	Not familiar	Somewhat willing	No	.	Major challenge	Major challenge	Major challenge	Major challenge	Not a challenge	.	Yes	Yes	No	No	No
18702	Lease out farmland	Checked	No	Yes	Yes	No	Pasture/hay	Important	Important	Not important	Important	Important	Important	.	.	.	Important	Somewhat important	Very important	Important	Somewhat important	Important	.	.	.	.	.	.	.	.	.	.	.	.	.	.	No	.	.	.	.	.	.	.	.	.	.	.	.
18101	Manage and lease out farmland		No	No	Yes	Yes	Pasture/hay	Important	Important	Not important	Very important	Very important	Very important	.	Soil preservation	.	Important	Important	Important	Important	Somewhat important	Somewhat important	.	Yes	Somewhat interested	Not likely	Other	Important	Important	Important	Important	Very important	Very important	.	Not familiar	Somewhat willing	No	.	A challenge	Major challenge	Major challenge	Major challenge	Not a challenge	.	No	Yes	Yes	No	No
14101	Lease out farmland	Checked	Yes	Yes	No	No	Annual crops other than hay	.	.	.	0	.	.	.	.	.	.	.	.	.	.	.	.	.	.	.	.	.	.	.	.	.	.	.	.	.	.	.	.	.	.	.	.	.	.	.	.	.	.
18592	Manage farmland	Checked	No	No	No	No	.	.	.	.	0	.	.	.	.	2005	.	.	.	.	.	.	.	No	Not interested	Not likely	.	.	.	.	.	.	.	.	Not familiar	Not willing	No	.	.	.	.	.	.	.	.	.	.	.	.
16553	.	Checked	No	Yes	No	No	Annual crops other than hay	.	.	.	0	.	.	.	.	.	.	.	.	.	.	.	.	.	.	.	.	.	.	.	.	.	.	.	.	.	.	.	.	.	.	.	.	.	.	.	.	.	.
10751	Manage and lease out farmland	Checked	No	Yes	No	No	Perennial crops	Very important	Very important	Not important	Very important	Very important	Very important	.	Profit	.	Very important	.	.	Very important	Very important	.	.	No	Somewhat interested	Not likely	.	Very important	Important	Important	Somewhat important	Somewhat important	Very important	.	Not familiar	Somewhat willing	No	.	.	.	.	.	.	.	.	.	.	.	.
15667	Manage and lease out farmland		No	No	No	Yes	Other	Not important	Important	Important	Very important	Very important	Very important	.	Other	.	.	.	.	.	.	.	.	No	Not interested	Not likely	.	.	.	.	.	.	.	.	Familiar	Not willing	No	0	.	.	.	.	.	.	No	No	No	No	No
10491	Manage farmland		No	Yes	Yes	No	Pasture/hay	Very important	Very important	Somewhat important	Important	Important	Important	.	Profit	2012	Very important	Very important	Very important	Important	Very important	Very important	.	No	Interested	Likely	More likely to use fallow land	Very important	Important	Important	Important	Very important	Important	.	Somewhat familiar	Not willing	No	0	A challenge	A challenge	Major challenge	Major challenge	A challenge	.	Yes	Yes	Yes	No	No
11551	Manage farmland		No	No	No	No	.	.	.	.	0	.	.	.	.	.	.	.	.	.	.	.	.	.	.	.	Not sure	Important	.	.	Important	Important	Important	.	Familiar	Not willing	No	0	Major challenge	Major challenge	Minor challenge	.	Minor challenge	.	No	No	No	No	No
15306	Lease out farmland	Checked	No	Yes	No	Yes	Annual crops other than hay	Very important	Not important	Not important	Important	Important	Important	.	Soil preservation	.	Not important	Not important	Not important	Not important	Not important	Not important	Not important	No	Not interested	Not likely	Not sure	Important	Somewhat important	Somewhat important	Very important	Important	Somewhat important	.	Not familiar	Not willing	No	0	Not a challenge	Not a challenge	Not a challenge	Not a challenge	Not a challenge	Not a challenge	No	No	No	No	No
18153	Manage farmland		No	No	Yes	No	Pasture/hay	.	.	.	0	.	.	.	.	.	.	.	.	.	.	.	.	No	Not interested	Not likely	.	Not important	Not important	Not important	Not important	Not important	Not important	Very important	Not familiar	Not willing	No	0	.	.	.	.	.	.	No	No	No	No	No
18481	.		No	No	Yes	No	Pasture/hay	.	.	.	0	.	.	.	.	.	.	.	.	.	.	.	.	No	Not interested	Not likely	.	.	.	.	.	.	.	.	Not familiar	Not willing	No	0	.	.	.	.	.	.	.	.	.	.	.
12094	Manage farmland		No	No	Yes	No	Pasture/hay	Not important	Somewhat important	Somewhat important	Important	Important	Somewhat important	.	Other	2014	Not important	Important	Important	Important	Important	Important	.	No	Not interested	Not likely	More likely to replace current crop	Not important	Not important	Not important	Not important	Somewhat important	Important	.	Not familiar	Not willing	No	0	Major challenge	Major challenge	Major challenge	Major challenge	Major challenge	.	No	No	No	No	No
16383	.	Checked	No	No	Yes	No	Pasture/hay	Very important	Very important	.	0	.	.	.	Profit	2004	.	.	.	.	.	.	.	No	Not interested	Not likely	.	.	.	.	.	.	.	.	Not familiar	Not willing	No	0	.	.	.	.	.	.	.	.	.	.	.
10910	Other		No	Yes	Yes	No	Pasture/hay	Important	Important	Important	Very important	Very important	Very important	.	Tradition	2014	Somewhat important	Somewhat important	Somewhat important	Important	Important	Important	.	No	Somewhat interested	Somewhat likely	More likely to use fallow land	Important	Important	Important	Important	Important	Important	.	Somewhat familiar	Somewhat willing	Yes	0	A challenge	Minor challenge	Major challenge	A challenge	A challenge	.	Yes	Yes	No	No	No
12223	Manage farmland		Yes	Yes	No	Yes	Other	Very important	Very important	Important	Very important	Very important	Very important	.	Profit	2014	Very important	Not important	Not important	Not important	Not important	Not important	.	No	Not interested	Not likely	.	Very important	Very important	Very important	Very important	Very important	Very important	.	Somewhat familiar	Not willing	No	0	Major challenge	Not a challenge	Not a challenge	Major challenge	Major challenge	.	No	No	No	No	No
15395	Lease out farmland		No	Yes	No	No	Annual crops other than hay	Very important	Very important	Not important	Very important	Very important	Important	.	Profit	.	Very important	Important	Somewhat important	Very important	Somewhat important	Important	.	No	Interested	Somewhat likely	Not sure	Very important	Not important	Not important	Not important	Important	Very important	.	Not familiar	Not willing	No	0	A challenge	Major challenge	Major challenge	Major challenge	A challenge	.	Yes	Yes	No	No	No
11701	Manage and lease out farmland		No	Yes	No	No	Annual crops other than hay	Very important	Somewhat important	Not important	Important	Somewhat important	Somewhat important	.	Profit	.	Very important	.	.	.	.	.	.	Yes	Very interested	Very likely	Other	Very important	Not important	Not important	Not important	Not important	Not important	.	Not familiar	Not willing	No	0	Major challenge	Not a challenge	A challenge	A challenge	Not a challenge	.	Yes	No	No	.	No
12018	.	Checked	No	Yes	No	No	Annual crops other than hay	Important	.	.	Important	Important	Important	.	Profit	.	Important	Important	Very important	Important	Important	Important	.	No	Interested	Not likely	Not sure	Important	Not important	Somewhat important	Not important	Important	Important	.	Not familiar	Somewhat willing	No	0	Minor challenge	A challenge	Not a challenge	Minor challenge	Not a challenge	.	No	No	No	No	No
12437	Manage farmland		No	Yes	Yes	No	Annual crops other than hay	Important	Somewhat important	Not important	Very important	Somewhat important	Somewhat important	.	Soil preservation	2005	Important	Somewhat important	Somewhat important	Very important	Not important	Somewhat important	.	Yes	Not interested	Not likely	Other	Important	Somewhat important	Somewhat important	Somewhat important	Somewhat important	Very important	.	Somewhat familiar	Not willing	No	0	A challenge	A challenge	Not a challenge	Major challenge	Minor challenge	.	Yes	Yes	No	Yes	Yes
12910	Manage farmland		No	No	Yes	No	Pasture/hay	Very important	Somewhat important	Very important	Important	Important	Somewhat important	.	Profit	.	Very important	Somewhat important	Somewhat important	Not important	Not important	Important	.	No	Not interested	Not likely	More likely to replace current crop	Very important	Somewhat important	Not important	Important	Very important	Important	.	Not familiar	Not willing	No	0	Major challenge	Major challenge	A challenge	Major challenge	A challenge	.	Yes	Yes	.	.	Yes
13129	Manage and lease out farmland		No	Yes	Yes	No	Annual crops other than hay	Very important	Very important	.	Important	Important	Important	.	Profit	.	.	.	.	.	.	.	.	No	Not interested	Not likely	Not sure	Very important	Somewhat important	Somewhat important	Somewhat important	Somewhat important	Important	.	Not familiar	Not willing	No	0	Major challenge	Major challenge	Major challenge	Major challenge	Major challenge	.	Yes	Yes	No	No	No
13729	Other		No	Yes	No	No	Annual crops other than hay	Important	Important	Somewhat important	Important	Important	Important	.	.	2010	.	.	.	.	.	.	.	No	Somewhat interested	Somewhat likely	More likely to replace current crop	Important	Important	Important	Important	Very important	Important	.	Somewhat familiar	Not willing	No	0	Major challenge	Major challenge	Major challenge	Major challenge	A challenge	.	Yes	Yes	No	No	No
14492	.		Yes	Yes	Yes	No	.	Very important	Somewhat important	Very important	Important	Important	.	Very important	Other	1995	Very important	Somewhat important	Important	Important	Not important	Important	.	No	Somewhat interested	Not likely	.	Important	Somewhat important	Somewhat important	Important	Very important	Very important	.	Not familiar	Not willing	No	0	Major challenge	A challenge	A challenge	Minor challenge	Minor challenge	.	No	No	No	No	No
14657	.		No	No	Yes	No	Pasture/hay	Important	Important	Not important	Important	Important	Important	.	Profit	2008	Important	Very important	Important	Important	Important	Important	.	No	Not interested	Not likely	Other	.	.	.	.	.	.	.	Not familiar	Not willing	No	0	.	.	.	.	.	.	.	.	.	.	.
14970	Other	Checked	No	Yes	Yes	No	Pasture/hay	Somewhat important	Somewhat important	Very important	Very important	Somewhat important	Very important	.	Tradition	.	Not important	Not important	Not important	Not important	Not important	Not important	.	No	Not interested	Not likely	Not sure	Not important	Not important	Not important	Not important	Not important	Not important	Very important	Familiar	Not willing	No	0	Major challenge	Major challenge	Major challenge	Major challenge	Not a challenge	Major challenge	No	No	No	No	No
16625	Manage farmland		No	No	Yes	No	Pasture/hay	Very important	Very important	Very important	Very important	Very important	Very important	.	Soil preservation	.	Important	Very important	Very important	Very important	Very important	Important	.	No	Not interested	Not likely	Not sure	Very important	Not important	Not important	Not important	Very important	Very important	.	Not familiar	Not willing	No	0	.	.	.	.	.	.	No	No	No	No	No
18021	Manage farmland		No	No	Yes	Yes	Pasture/hay	Very important	Very important	Somewhat important	Important	Important	Important	.	.	.	Important	Very important	Important	Important	Important	Important	.	No	Somewhat interested	Not likely	Not sure	Very important	Not important	Not important	.	.	.	.	Not familiar	Not willing	No	0	.	.	.	.	.	.	No	No	No	No	No
18147	Manage and lease out farmland	Checked	No	No	Yes	No	Pasture/hay	Not important	Somewhat important	Not important	Very important	Very important	Very important	.	Other	.	Not important	Important	Very important	Very important	Very important	Very important	.	No	Not interested	Not likely	More likely to use fallow land	Not important	Somewhat important	Somewhat important	Somewhat important	Very important	Very important	.	Very familiar	Not willing	No	0	A challenge	Minor challenge	A challenge	Major challenge	Major challenge	.	No	No	No	No	No
18763	Manage farmland		No	No	Yes	No	Pasture/hay	Very important	Very important	Important	Very important	Very important	Very important	.	Profit	.	Important	Important	Important	Important	Somewhat important	Very important	.	No	Not interested	Not likely	Other	Not important	Not important	Important	Important	Important	Important	.	Not familiar	Not willing	No	0	.	.	.	.	.	.	No	No	No	No	No
19502	Lease out farmland	Checked	Yes	No	No	No	Perennial crops	Very important	Important	Important	Important	Important	Important	.	Soil preservation	2009	Very important	Important	Important	Important	Important	Important	.	No	Not interested	Not likely	Not sure	Very important	Important	Somewhat important	Somewhat important	Somewhat important	Important	.	Somewhat familiar	Not willing	No	0	Not a challenge	Not a challenge	Not a challenge	Not a challenge	Not a challenge	.	Yes	No	No	No	Yes
18041	Manage farmland		No	Yes	No	No	Annual crops other than hay	Very important	Important	Not important	Important	Important	Important	.	Profit	1994	Very important	Important	Important	Important	Somewhat important	Important	.	No	Not interested	Not likely	Not sure	Very important	Not important	Somewhat important	Important	Important	Important	.	Not familiar	Not willing	No	0	A challenge	Major challenge	A challenge	A challenge	Minor challenge	.	No	No	.	No	No
12127	.		No	Yes	Yes	No	Pasture/hay	Important	Important	Important	Very important	Very important	Very important	.	Land conservation	.	Very important	Important	Very important	Very important	Important	Important	.	No	Somewhat interested	Not likely	Not sure	Very important	Important	Important	Important	Very important	Very important	.	Not familiar	Somewhat willing	No	0	.	.	.	.	.	.	No	No	No	No	No
19661	Lease out farmland		No	Yes	No	No	Annual crops other than hay	Very important	Somewhat important	Somewhat important	Important	Somewhat important	Not important	.	Profit	2009	Very important	Very important	Important	Somewhat important	Somewhat important	Important	.	No	Very interested	Likely	More likely to replace a current crop and use fallow land	Very important	Somewhat important	Somewhat important	Not important	Very important	Important	.	Not familiar	Not willing	No	0	Major challenge	A challenge	A challenge	A challenge	Minor challenge	.	Yes	Yes	No	No	No
18590	Lease out farmland		No	Yes	No	No	Annual crops other than hay	Very important	Very important	Not important	Important	Important	Important	.	Profit	2014	Very important	Somewhat important	Very important	Very important	Somewhat important	Important	.	No	Not interested	Not likely	Other	Important	Important	Important	Important	Important	Important	Very important	Familiar	Not willing	No	0	Major challenge	A challenge	Major challenge	Major challenge	Major challenge	Major challenge	Yes	Yes	No	No	No
18681	Lease out farmland		No	Yes	Yes	No	Annual crops other than hay	Very important	Very important	.	Very important	Very important	Very important	.	Risk	2013	.	.	.	.	.	.	.	No	Not interested	Not likely	Other	Very important	.	.	.	.	Very important	.	Familiar	Not willing	No	0	.	.	.	.	.	.	.	.	.	.	.
11124	Manage farmland		Yes	No	No	No	Perennial crops	Very important	Very important	.	0	.	.	Very important	Other	2005	Very important	.	Very important	.	.	.	Very important	No	Not interested	Not likely	Other	Very important	.	.	.	.	.	.	Not familiar	Not willing	No	0	.	.	.	.	.	.	.	.	.	.	.
15264	Manage and lease out farmland		No	Yes	Yes	No	Pasture/hay	Very important	Somewhat important	Important	Important	Important	Important	Important	Profit	2014	Very important	Important	Important	Important	Important	Important	.	No	Somewhat interested	Not likely	Not sure	Very important	Somewhat important	Somewhat important	Important	Important	Important	.	Not familiar	Not willing	No	0	Major challenge	A challenge	Major challenge	Major challenge	A challenge	.	Yes	Yes	No	No	Yes
13242	Manage farmland		No	Yes	Yes	No	Pasture/hay	Important	Somewhat important	Important	Very important	Important	Important	Very important	Other	2014	Important	Very important	Important	Very important	Somewhat important	Somewhat important	.	No	Interested	Not likely	More likely to use fallow land	Very important	Somewhat important	Somewhat important	Somewhat important	Important	Important	Very important	Somewhat familiar	Not willing	No	0	A challenge	A challenge	A challenge	Minor challenge	Minor challenge	Major challenge	Yes	Yes	No	No	No
15896	Lease out farmland	Checked	No	Yes	No	No	Annual crops other than hay	.	.	.	0	.	.	.	.	.	.	.	.	.	.	.	.	No	Not interested	.	.	.	.	.	.	.	.	.	Not familiar	.	No	0	.	.	.	.	.	.	Yes	No	No	No	No
16604	Lease out farmland	Checked	No	Yes	No	No	Annual crops other than hay	Very important	Very important	Very important	Very important	Very important	Very important	.	Land conservation	2013	Very important	Important	Very important	Very important	Very important	Important	Important	No	Not interested	Not likely	More likely to use fallow land	Very important	Somewhat important	Somewhat important	Somewhat important	Very important	Very important	.	Not familiar	Not willing	No	0	Major challenge	A challenge	Major challenge	Major challenge	Major challenge	.	No	Yes	No	No	No
17317	.		No	Yes	No	No	Annual crops other than hay	Very important	Important	Somewhat important	Very important	Very important	Very important	.	Profit	2000	.	.	.	.	.	.	.	No	Not interested	Not likely	Other	.	.	.	.	.	.	.	Somewhat familiar	Not willing	No	0	.	.	.	.	.	.	Yes	No	No	No	No
13100	Manage farmland		Yes	Yes	No	No	Annual crops other than hay	Very important	Very important	Important	Important	Important	Important	Important	Profit	1991	Very important	Important	Very important	Important	Important	Important	.	No	Somewhat interested	Likely	More likely to replace current crop	Important	Important	Very important	Important	Very important	Important	.	Not familiar	Not willing	No	0	Minor challenge	Major challenge	Major challenge	Major challenge	Major challenge	.	Yes	No	No	No	No
19550	Other		Yes	Yes	No	No	Annual crops other than hay	Very important	Important	Somewhat important	Very important	Very important	Somewhat important	.	Profit	2012	Important	Important	Very important	Very important	Important	Important	.	Yes	Not interested	Not likely	More likely to replace current crop	Very important	Important	Somewhat important	Somewhat important	Important	Very important	.	Not familiar	Not willing	No	0	Major challenge	A challenge	Major challenge	Major challenge	Major challenge	.	Yes	No	No	No	No
14665	Lease out farmland		No	No	Yes	No	Pasture/hay	Not important	Not important	Somewhat important	Not important	Not important	Not important	Very important	Other	.	Not important	Important	Important	Not important	Not important	Not important	Not important	No	Not interested	Not likely	.	Not important	Not important	Not important	Not important	Not important	Not important	Not important	Somewhat familiar	Not willing	No	0	Major challenge	Major challenge	Major challenge	Major challenge	.	Major challenge	No	No	No	No	No
14343	Manage and lease out farmland		No	Yes	No	No	Annual crops other than hay	Very important	Very important	Important	Very important	Very important	Very important	.	Profit	.	Very important	Important	Important	Important	Somewhat important	Important	.	No	Somewhat interested	Not likely	More likely to use fallow land	Very important	Somewhat important	Not important	Somewhat important	Important	Important	.	Somewhat familiar	Not willing	No	0	A challenge	A challenge	A challenge	A challenge	A challenge	.	Yes	.	.	.	.
17898	Lease out farmland	Checked	No	Yes	No	No	Annual crops other than hay	Very important	Very important	Not important	Important	Important	Important	.	Profit	2013	Very important	Not important	Important	Important	Not important	Not important	.	No	Not interested	Not likely	Not sure	Very important	Not important	Not important	Somewhat important	Important	Somewhat important	.	Not familiar	Not willing	No	0	Major challenge	Minor challenge	Major challenge	Major challenge	A challenge	.	Yes	Yes	No	No	No
13818	Manage farmland		No	Yes	Yes	No	Annual crops other than hay	Very important	Important	Not important	Important	Important	Important	.	Profit	.	Important	Important	Somewhat important	Important	Somewhat important	Important	.	No	Not interested	Not likely	Not sure	Important	Somewhat important	Important	Important	Important	Important	.	Somewhat familiar	Not willing	No	0	Major challenge	Major challenge	Minor challenge	Minor challenge	Minor challenge	.	Yes	.	.	.	.
11301	Other		No	Yes	Yes	No	Annual crops other than hay	Very important	Important	Not important	Very important	Very important	Very important	.	Profit	2001	Important	Important	Important	.	.	Important	.	No	Somewhat interested	Somewhat likely	More likely to replace current crop	Very important	Important	Important	Important	Important	Very important	.	Not familiar	Not willing	No	0	A challenge	A challenge	A challenge	Major challenge	Major challenge	.	Yes	Yes	.	.	.
19087	Lease out farmland	Checked	No	Yes	No	No	Annual crops other than hay	Somewhat important	Important	Important	Very important	Very important	Very important	.	Land conservation	2008	Somewhat important	Somewhat important	.	Important	Very important	Somewhat important	Important	No	Somewhat interested	Somewhat likely	Not sure	.	Somewhat important	.	Important	Important	Important	.	Not familiar	Not willing	No	0	.	.	.	A challenge	.	.	.	.	.	.	.
13440	Manage farmland		No	Yes	Yes	No	Annual crops other than hay	Very important	Important	Somewhat important	Very important	Very important	Very important	.	Profit	2008	Very important	Important	Important	Very important	Important	Important	.	No	Somewhat interested	Somewhat likely	More likely to replace current crop	Very important	Somewhat important	Important	Important	Very important	Very important	.	Not familiar	Not willing	No	0	Major challenge	A challenge	Major challenge	Major challenge	Major challenge	.	Yes	No	No	No	No
12420	Other	Checked	No	Yes	No	No	Annual crops other than hay	Very important	Somewhat important	Not important	Somewhat important	Important	Very important	.	Land conservation	2012	Very important	Important	Very important	Very important	Somewhat important	Important	.	No	Not interested	Not likely	Not sure	Very important	Somewhat important	Somewhat important	Very important	Very important	Very important	.	Not familiar	Not willing	No	0	Major challenge	Major challenge	Major challenge	Major challenge	Major challenge	.	Yes	.	.	.	.
16317	Manage and lease out farmland		No	No	Yes	Yes	Other	Not important	Not important	Very important	Important	Important	Important	.	Land conservation	.	Somewhat important	Important	Important	Important	Important	Important	.	Yes	Somewhat interested	Very likely	More likely to use fallow land	Somewhat important	Important	Important	Somewhat important	Somewhat important	Somewhat important	.	Familiar	Somewhat willing	Yes	0	A challenge	Not a challenge	Not a challenge	Minor challenge	Major challenge	.	Yes	Yes	Yes	No	No
13683	Manage farmland		No	No	No	Yes	.	Very important	Very important	Somewhat important	Very important	Very important	Very important	.	.	2005	Very important	Very important	Important	Very important	Very important	Very important	Very important	No	Interested	Not likely	More likely to replace a current crop and use fallow land	Very important	Very important	Very important	Very important	Very important	Very important	.	Not familiar	Willing	No	0.5	Major challenge	Major challenge	Major challenge	Major challenge	Major challenge	.	Yes	No	Yes	No	No
15459	Do not own farmland		No	Yes	No	No	Annual crops other than hay	Important	Important	Not important	Very important	Important	Important	.	Soil preservation	2014	Important	Somewhat important	Important	Very important	Somewhat important	Very important	.	No	Somewhat interested	Not likely	Not sure	Important	Not important	Somewhat important	Not important	Not important	Very important	.	Not familiar	Somewhat willing	No	3	A challenge	Minor challenge	A challenge	Minor challenge	A challenge	.	No	No	No	Yes	No
10002	Other		Yes	Yes	Yes	Yes	Annual crops other than hay	Important	Somewhat important	Important	Very important	Important	Important	.	Soil preservation	2013	Important	Important	Important	Important	Important	Important	.	No	Somewhat interested	Somewhat likely	More likely to use fallow land	Important	Important	Somewhat important	Important	Very important	Very important	.	Somewhat familiar	Somewhat willing	No	5	A challenge	A challenge	Major challenge	A challenge	A challenge	.	Yes	No	No	Yes	Yes
18675	Manage farmland		No	No	Yes	No	Pasture/hay	Not important	Not important	Not important	0	Very important	Important	.	Water quality	.	Somewhat important	Important	Important	Important	Important	Important	.	No	Somewhat interested	Somewhat likely	Not sure	Important	Important	Important	Important	Important	Important	.	Somewhat familiar	Somewhat willing	No	9	Minor challenge	A challenge	Major challenge	Major challenge	Minor challenge	.	No	No	No	No	No
17532	Manage farmland		No	Yes	No	No	Annual crops other than hay	Very important	Very important	Important	Very important	Very important	Very important	.	Soil preservation	.	Important	Very important	Very important	Very important	Very important	Very important	.	No	Interested	Very likely	More likely to use fallow land	Very important	Very important	Very important	Very important	Very important	Very important	.	Not familiar	Somewhat willing	No	10	Major challenge	Major challenge	Major challenge	Major challenge	Minor challenge	.	Yes	Yes	No	No	No
15424	Do not own farmland		No	Yes	No	No	Annual crops other than hay	Very important	Very important	Somewhat important	Very important	Very important	Very important	.	Land conservation	2014	Very important	Important	Important	Very important	Important	Important	.	No	Interested	Likely	More likely to replace current crop	Very important	Important	Very important	Important	Important	Very important	.	Familiar	Somewhat willing	No	10	A challenge	Minor challenge	Minor challenge	A challenge	Minor challenge	.	Yes	Yes	No	Yes	No
12219	Manage farmland		No	Yes	Yes	No	Pasture/hay	Important	Important	Somewhat important	Very important	Very important	Very important	.	Land conservation	2010	Important	Important	Important	Very important	Very important	Very important	.	No	Somewhat interested	Not likely	Not sure	Somewhat important	Important	Very important	Important	Very important	Very important	.	Not familiar	Somewhat willing	No	10	Minor challenge	A challenge	Minor challenge	Minor challenge	Minor challenge	.	No	No	No	No	No
17742	Manage farmland		No	Yes	No	No	Annual crops other than hay	Important	Somewhat important	Important	Very important	Important	Very important	.	Soil preservation	2014	Important	Important	Somewhat important	Somewhat important	Very important	Somewhat important	Somewhat important	Yes	Interested	Likely	More likely to replace current crop	Important	Somewhat important	Not important	Not important	Somewhat important	Very important	.	Not familiar	Willing	No	10	A challenge	A challenge	Minor challenge	.	Minor challenge	.	Yes	Yes	.	.	No
10202	Lease out farmland		No	Yes	Yes	No	Annual crops other than hay	Very important	Important	Somewhat important	Important	Important	Very important	.	Land conservation	1956	.	Important	Important	Important	Very important	Important	.	No	Somewhat interested	Somewhat likely	More likely to replace a current crop and use fallow land	Very important	Somewhat important	Important	Important	Important	Important	.	Somewhat familiar	Somewhat willing	No	10	A challenge	Major challenge	Minor challenge	A challenge	Minor challenge	.	Yes	Yes	Yes	No	No
14519	.		Yes	Yes	No	No	Annual crops other than hay	Very important	Somewhat important	Not important	Important	Important	Important	.	Profit	2012	Very important	Important	Somewhat important	Important	Somewhat important	Important	Important	No	Interested	Very likely	More likely to replace current crop	Important	Important	Somewhat important	Somewhat important	Somewhat important	Important	Important	Familiar	Somewhat willing	Yes	15	Major challenge	Minor challenge	A challenge	Major challenge	A challenge	.	Yes	Yes	.	.	No
15323	Manage and lease out farmland		No	Yes	No	Yes	Annual crops other than hay	Important	Important	Somewhat important	Very important	Important	Very important	Important	Land conservation	2014	Important	Not important	Important	Very important	Somewhat important	Somewhat important	.	No	Interested	Somewhat likely	Other	Important	Important	Somewhat important	Very important	Important	Important	.	Not familiar	Somewhat willing	No	20	A challenge	A challenge	A challenge	A challenge	A challenge	.	Yes	Yes	No	No	No
14006	Lease out farmland		No	Yes	No	Yes	Annual crops other than hay	Important	Somewhat important	Somewhat important	Very important	Important	Very important	.	Soil preservation	2012	Important	Important	Very important	Very important	Important	Important	.	No	Somewhat interested	Somewhat likely	More likely to replace current crop	Important	Important	Important	Important	Important	Very important	.	Not familiar	Somewhat willing	No	20	A challenge	Major challenge	Major challenge	Major challenge	Minor challenge	.	Yes	Yes	No	No	Yes
10286	Other	Checked	No	Yes	No	No	Annual crops other than hay	Important	Important	Not important	Very important	Important	Very important	.	Profit	2010	Important	Somewhat important	Somewhat important	Important	Somewhat important	Not important	.	No	Interested	Somewhat likely	More likely to replace a current crop and use fallow land	Important	Important	Not important	Somewhat important	Important	Important	.	Familiar	Very willing	No	30	A challenge	A challenge	A challenge	A challenge	A challenge	.	Yes	.	.	.	.
10791	Manage farmland		Yes	Yes	No	No	Annual crops other than hay	Very important	Important	Important	Very important	Important	Very important	.	Profit	.	Important	Important	Important	Important	Important	Important	.	No	Interested	Likely	.	Important	Important	Important	Important	Important	Important	.	Not familiar	Willing	No	50	A challenge	Major challenge	A challenge	A challenge	.	.	Yes	Yes	Yes	No	No
13719	Manage and lease out farmland		No	No	Yes	No	Pasture/hay	Important	Somewhat important	Somewhat important	Somewhat important	Somewhat important	Somewhat important	.	Profit	.	Somewhat important	Somewhat important	Somewhat important	Somewhat important	Somewhat important	Somewhat important	.	No	Somewhat interested	Somewhat likely	More likely to replace current crop	Somewhat important	Somewhat important	Somewhat important	Somewhat important	Somewhat important	Somewhat important	Somewhat important	Not familiar	Somewhat willing	No	60	A challenge	A challenge	A challenge	A challenge	A challenge	A challenge	.	Yes	.	.	.
18130	Manage farmland		Yes	No	Yes	No	Pasture/hay	Very important	Very important	Not important	Important	Important	Important	.	Risk	.	Important	Very important	Very important	Important	Important	Important	.	No	Somewhat interested	Somewhat likely	More likely to replace a current crop and use fallow land	Important	Important	Important	Important	Very important	Very important	.	Somewhat familiar	Somewhat willing	No	100	A challenge	Major challenge	Major challenge	Minor challenge	Not a challenge	.	No	Yes	No	No	Yes
19598	Do not own farmland		Yes	Yes	No	No	.	Very important	Important	Not important	Important	Very important	Somewhat important	.	Other	2014	Very important	Not important	Somewhat important	Somewhat important	Not important	Important	.	Yes	Very interested	Very likely	.	Very important	Somewhat important	Not important	Somewhat important	Very important	Somewhat important	.	Somewhat familiar	Very willing	No	500	.	.	.	.	Not a challenge	.	Yes	Yes	Yes	Yes	Yes
[truncated: 37 more columns]
